# Supplementary material for: SARS-CoV-2 Proteins Bind to Hemoglobin and Its Metabolites
Source: Int J Mol Sci. 2021 Aug 21;22(16):9035. doi: 10.3390/ijms22169035 (PMC8396565; doi:10.3390/ijms22169035)
Supplement: Supplementary file 1 [file ijms-22-09035-s001.zip]

Archive with 1 entries (1 files):
- ijms-1285593-supplementary.pdf
